# Supplementary material for: Hyperbaric oxygen in combination with exosomes: a new strategy to promote tissue repair
Source: Front Bioeng Biotechnol. 2025 Sep 10;13:1639060. doi: 10.3389/fbioe.2025.1639060 (PMC12456919; doi:10.3389/fbioe.2025.1639060)
Supplement: Supplementary file 1 [file Table1.xlsx]

## Sheet: Sheet1
Summary of rat model research
serial number	Disease Models	Exosome type	Exosome dose	hyperbaric oxygen dose	intervention time	Findings
1	Rat model of diabetic wounds	Exosomes released by endothelial cells		2.5 ATA , 60 minutes for 10 sessions	Exosomes: released via endothelial cells Hyperbaric oxygen: day after trauma formation	Hyperbaric oxygen has been validated in vitro to improve diabetic wound healing by inducing vascular endothelial cells to release exosomes to accelerate adipocyte browning.
2	Rat model of traumatic spinal cord injury	Human placental mesenchymal stem cell-derived exosomes	200μg	2.5 ATA, 90 minutes for 3 sessions	Exosomes: injected via tail vein 30min after model construction. Hyperbaric oxygen: 6h, 24h, 48h after model construction	Total spinal cord volume, number of neurons, GSH, SOD, CAT, IL-10 gene expression levels, BBB test, NBT test: all of the above assessments were greater in the hyperbaric oxygen combined with exosomes group than in the hyperbaric oxygen and exosomes group (all p<0.05). Cavity volume, number of glial cells, number of apoptotic cells, GFAP antibodies, MDA, TNF-α and IL-1β gene expression levels, and…
3	Rat model of traumatic spinal cord injury	Human menstrual blood stem cell-derived exosomes	200μg	2.5 ATA, 90 minutes for 3 sessions	Exosomes: injected via tail vein 30min after model construction. Hyperbaric oxygen: 6h, 24h, 48h after model construction	Neuroglial cell number, apoptotic cells, MDA, IL-1β: significantly reduced in the hyperbaric oxygen combined with exosomes group compared with the exosomes group (p<0.05). CAT, GSH, SOD: The hyperbaric oxygen combined with exosomes group was significantly higher than the hyperbaric oxygen and exosomes group (p<0.05). TNF-α: levels were significantly lower in the hyperbaric oxygen combined with ex…
4	Spinal cord ischemia-reperfusion injury rat model	Human placental mesenchymal stem cell-derived exosomes	20μg	2.5ATA , 60min for 2 times	Exosomes: injected via tail vein 30 min after model construction Hyperbaric oxygen: during ischemia and reperfusion model construction	Neuroglial cell count and caspase-3: Significantly lower in the hyperbaric oxygen combined with exosomes group compared to the exosomes group (p<0.01 and p<0.05, respectively). Compared to the exosomes and hyperbaric oxygen group, the hyperbaric oxygen combined with exosomes group was significantly higher in GSH (p<0.01 and p<0.05), SOD (p<0.05 for both), and CAT (p<0.01 and p<0.05), and signific…
5	Sciatic nerve injury rat model	Human placental mesenchymal stem cell-derived exosomes	200μg	2ATA, 60min for 7 sessions	Exosomes: by gastrocnemius muscle injection Hyperbaric oxygen: 12h after constructing the model for 7 consecutive days	Compared to the exosomes and hyperbaric oxygen groups, the sciatic nerve in the hyperbaric oxygen combined with exosomes group was larger (all p<0.05), myelin sheaths were thicker (p = 0.05 and p<0.01), nerve fibers were significantly more abundant (p<0.05 and p<0.01), the density of Schwann cells was significantly higher (p<0.01 and p<0.05), SOD (p<0.01 and p<0.05) and CAT (p<0.01 and p<0.05) le…
6	Rat model of hindlimb ischemia	Human coronary artery endothelial cell-derived exosomes	70μg	2.5ATA , 60min, total 14 times	Exosomes: injected at the ligature wound of the femoral artery after model construction Hyperbaric oxygen: started on the first day of model construction and continued for 14 days	Hyperbaric oxygen induced exosomes derived from human coronary artery endothelial cells enhance angiogenesis by upregulating MALAT1 to inhibit RNA-92a expression and counteracting the inhibitory effect of miR-92a on KLF2 expression.
7	Rat model of myocardial infarction	Rat cardiomyocyte-derived exosomes	70μg	2.5ATA , 60min, total 14 times	Exosomes: injected into the infarct margin area 60 min after model construction Hyperbaric oxygen: Started on the first day of model construction and continued for 14 days	Hyperbaric oxygen induced cardiomyocyte-derived exosomes to deregulate the inhibitory effect on KLF2 and CD31 by up-regulating MALAT1 and inhibiting the expression of miR-92a, which effectively reduced myocardial infarct size.
